# Supplementary material for: Antimicrobial Effect of Chitosan Films on Food Spoilage Bacteria
Source: Int J Mol Sci. 2021 May 29;22(11):5839. doi: 10.3390/ijms22115839 (PMC8198402; doi:10.3390/ijms22115839)
Supplement: Supplementary file 1 [file ijms-22-05839-s001.zip]

Archive with 1 entries (1 files):
- ijms-1221501-supplementary.pdf
